# Supplementary material for: Utility of the SARC-F Questionnaire for Sarcopenia Screening in Patients with Chronic Liver Disease: A Multicenter Cross-Sectional Study in Japan
Source: J Clin Med. 2021 Aug 3;10(15):3448. doi: 10.3390/jcm10153448 (PMC8348368; doi:10.3390/jcm10153448)
Supplement: Supplementary file 1 [file jcm-10-03448-s001.zip]

Archive with 1 entries (1 files):
- jcm-1291838-supplementary.pdf
